# Supplementary material for: Effects of Melatonin-Loaded Poly(N-vinylcaprolactam) Transdermal Gel on Sleep Quality
Source: Gels. 2025 Jun 5;11(6):435. doi: 10.3390/gels11060435 (PMC12191773; doi:10.3390/gels11060435)
Supplement: Supplementary file 1 [file gels-11-00435-s001.zip]

Archive with 1 entries (1 files):
- gels-3615469-supplementary.pdf
